# Supplementary material for: Read Count Patterns and Detection of Cancerous Copy Number Alterations in Plasma Cell-Free DNA Whole Exome Sequencing Data for Advanced Non-Small Cell Lung Cancer
Source: Int J Mol Sci. 2022 Oct 26;23(21):12932. doi: 10.3390/ijms232112932 (PMC9659213; doi:10.3390/ijms232112932)
Supplement: Supplementary file 1 [file ijms-23-12932-s001.zip]

Archive with 1 entries (1 files):
- ijms-1953067-supplementary.pdf
